# Supplementary material for: The Molecular Characterization of a New Prunus-Infecting Cheravirus and Complete Genome Sequence of Stocky Prune Virus
Source: Viruses. 2022 Oct 23;14(11):2325. doi: 10.3390/v14112325 (PMC9698620; doi:10.3390/v14112325)
Supplement: Supplementary file 1 [file viruses-14-02325-s001.zip]

Archive with 1 entries (1 files):
- viruses-1939373-supplementary.pdf
